# Supplementary material for: Immobilization of Pleurotus eryngii Laccase via a Protein–Inorganic Hybrid for Efficient Degradation of Bisphenol A as a Potent Xenobiotic
Source: J Xenobiot. 2025 Jul 3;15(4):108. doi: 10.3390/jox15040108 (PMC12286210; doi:10.3390/jox15040108)
Supplement: Supplementary file 1 [file jox-15-00108-s001.zip]

Archive with 1 entries (1 files):
- jox-3677985-supplementary.pdf
